# Supplementary material for: Pilot Assessment of RNA Stabilization Methods for Influenza A Virus in Swine Oral Fluids
Source: Pathogens. 2026 Apr 18;15(4):439. doi: 10.3390/pathogens15040439 (PMC13118575; doi:10.3390/pathogens15040439)
Supplement: Supplementary file 1 [file pathogens-15-00439-s001.zip]

Archive with 1 entries (1 files):
- pathogens-4269761-supplementary.csv
