# Supplementary material for: Pilot Assessment of RNA Stabilization Methods for Influenza A Virus in Swine Oral Fluids
Source: Pathogens. 2026 Apr 18;15(4):439. doi: 10.3390/pathogens15040439 (PMC13118575; doi:10.3390/pathogens15040439)
Supplement: Supplementary file 1 [file pathogens-15-00439-s001.zip › pathogens-4269761-supplementary.csv]

DPI	Stabilizer	Tx_hr	IAV_ECq
2	Control -80°C	0	1.7
2	Trehalose	12	1.94
2	Trehalose	24	1.68
2	Trehalose	48	1.42
2	Trehalose	72	1.5
2	Trehalose	96	1.33
2	Trehalose	120	1.11
2	Trehalose	144	1.22
2	Sorbitol	12	1.81
2	Sorbitol	24	1.87
2	Sorbitol	48	1.6
2	Sorbitol	72	1.53
2	Sorbitol	96	1.29
2	Sorbitol	120	1.23
2	Sorbitol	144	1.18
2	Sucrose	12	1.76
2	Sucrose	24	1.42
2	Sucrose	48	1.44
2	Sucrose	72	1.25
2	Sucrose	96	1.21
2	Sucrose	120	1.19
2	Sucrose	144	1.16
2	Mannitol	12	1.33
2	Mannitol	24	1.28
2	Mannitol	48	1.04
2	Mannitol	72	0.78
2	Mannitol	96	1.11
2	Mannitol	120	1.15
2	Mannitol	144	0.81
2	PrimeStore	12	1.68
2	PrimeStore	24	1.73
2	PrimeStore	48	1.48
2	PrimeStore	72	1.74
2	PrimeStore	96	1.61
2	PrimeStore	120	1.49
2	PrimeStore	144	1.72
2	RNAlater	12	1.56
2	RNAlater	24	1.37
2	RNAlater	48	1.32
2	RNAlater	72	1.36
2	RNAlater	96	1.31
2	RNAlater	120	1.38
2	RNAlater	144	1.28
2	Untreated	12	1.5
2	Untreated	24	1.29
2	Untreated	48	1.24
2	Untreated	72	1.14
2	Untreated	96	1.08
2	Untreated	120	1.34
2	Untreated	144	1.36
3	Control -80°C	0	2.35
3	Trehalose	12	2.44
3	Trehalose	24	1.74
3	Trehalose	48	1.58
3	Trehalose	72	1.64
3	Trehalose	96	1.44
3	Trehalose	120	1.47
3	Trehalose	144	1.53
3	Sorbitol	12	2.5
3	Sorbitol	24	2.11
3	Sorbitol	48	1.87
3	Sorbitol	72	1.65
3	Sorbitol	96	1.64
3	Sorbitol	120	1.62
3	Sorbitol	144	1.69
3	Sucrose	12	2.26
3	Sucrose	24	1.71
3	Sucrose	48	1.63
3	Sucrose	72	1.7
3	Sucrose	96	1.5
3	Sucrose	120	1.47
3	Sucrose	144	1.46
3	Mannitol	12	1.13
3	Mannitol	24	1.07
3	Mannitol	48	1
3	Mannitol	72	0.65
3	Mannitol	96	1
3	Mannitol	120	0.76
3	Mannitol	144	0.83
3	PrimeStore	12	2.1
3	PrimeStore	24	2.11
3	PrimeStore	48	2.22
3	PrimeStore	72	2.23
3	PrimeStore	96	2.14
3	PrimeStore	120	2.51
3	PrimeStore	144	2.2
3	RNAlater	12	2.17
3	RNAlater	24	1.71
3	RNAlater	48	2.08
3	RNAlater	72	2.06
3	RNAlater	96	2.14
3	RNAlater	120	1.94
3	RNAlater	144	1.86
3	Untreated	12	2.11
3	Untreated	24	2.03
3	Untreated	48	1.43
3	Untreated	72	1.59
3	Untreated	96	1.55
3	Untreated	120	1.43
3	Untreated	144	1.55
4	Control -80°C	0	1.59
4	Trehalose	12	1.63
4	Trehalose	24	1.82
4	Trehalose	48	1.35
4	Trehalose	72	1.23
4	Trehalose	96	1.19
4	Trehalose	120	1.21
4	Trehalose	144	1.22
4	Sorbitol	12	1.87
4	Sorbitol	24	1.45
4	Sorbitol	48	1.23
4	Sorbitol	72	1.28
4	Sorbitol	96	1.29
4	Sorbitol	120	1.13
4	Sorbitol	144	1.27
4	Sucrose	12	1.6
4	Sucrose	24	1.44
4	Sucrose	48	1.18
4	Sucrose	72	1.14
4	Sucrose	96	1.03
4	Sucrose	120	1.14
4	Sucrose	144	1.03
4	Mannitol	12	0.89
4	Mannitol	24	0.91
4	Mannitol	48	0.71
4	Mannitol	72	0.53
4	Mannitol	96	0.6
4	Mannitol	120	0.63
4	Mannitol	144	0.5
4	PrimeStore	12	1.49
4	PrimeStore	24	1.35
4	PrimeStore	48	1.39
4	PrimeStore	72	1.57
4	PrimeStore	96	1.41
4	PrimeStore	120	1.4
4	PrimeStore	144	1.49
4	RNAlater	12	1.07
4	RNAlater	24	1.12
4	RNAlater	48	1.26
4	RNAlater	72	1.26
4	RNAlater	96	1.32
4	RNAlater	120	1.18
4	RNAlater	144	1.21
4	Untreated	12	1.27
4	Untreated	24	1.41
4	Untreated	48	1.1
4	Untreated	72	0.95
4	Untreated	96	1.06
4	Untreated	120	1.03
4	Untreated	144	1.11
